# Supplementary material for: Palmitic Acid-Induced miR-429-3p Impairs Myoblast Differentiation by Downregulating CFL2
Source: Int J Mol Sci. 2021 Oct 11;22(20):10972. doi: 10.3390/ijms222010972 (PMC8535884; doi:10.3390/ijms222010972)
Supplement: Supplementary file 1 [file ijms-22-10972-s001.zip]

Archive with 1 entries (1 files):
- Table S1-3.pdf
